# Supplementary material for: Mechanical loading of intraluminal pressure mediates wound angiogenesis by regulating the TOCA family of F-BAR proteins
Source: Nat Commun. 2022 May 12;13:2594. doi: 10.1038/s41467-022-30197-8 (PMC9098626; doi:10.1038/s41467-022-30197-8)
Supplement: Supplementary file 32 — Source Data [file 41467_2022_30197_MOESM32_ESM.xlsx]

## Sheet: Fig. 1c,e
	Fig. 1c					Fig. 1e
	Elongation of injured blood vessels (%)					Elongation of injured blood vessels (%)
	Individual	Vessel	Upstream	Downstream		Individual	Upstream	Downstream
	1	1	0.227	0.773		1	0.273	0.727
		2	0.144	0.856		2	0.118	0.882
	2	3	0.285	0.715		3	0.165	0.835
	3	4	0.103	0.897		4	0.281	0.719
	4	5	0.185	0.815		5	0.159	0.841
	5	6	0.24	0.76		6	0.237	0.763
	6	7	0.265	0.735
						Average	0.2055	0.7945
		Average	0.207	0.793		s.e.m.	0.0275121	0.0275121
		s.e.m.	0.024979	0.024979

## Sheet: Fig. 2d,f
	Fig. 2d				Fig. 2f
	Elongation of injured blood vessels (%)				Normalized branch length
	Individual	Upstream	Downstream			Control				Intra. Pressure
	1	0.542	0.458		Each sprout	Day 0	Day 1	Day2		Day 0	Day 1	Day2
	2	0.576	0.424		1	1.06881	2.04903	2.12273		0.951374	0.964462	1.05532
	3	0.469	0.531		2	0.857263	1.734	2.3843		1.00977	0.730645	1.11698
	4	0.505	0.495		3	1.15778	1.69963	2.15251		1.12982	1.22395	0.896003
					4	0.995112	1.73896	1.98526		0.905819	0.740209	1.08779
	Average	0.523	0.477		5	0.921033	1.48923	1.98068		1.00322	1.04223	0.83434
	s.e.m.	0.023112	0.023112		6	0.739734	1.49947	1.8599		0.838329	1.33414	1.09802
					7	0.925045	1.32435	1.9135		0.929849	1.12456	1.02709
					8	1.06129	1.68931	1.77197		1.12456	1.27511	1.11564
					9	1.13451	1.67006	1.73309		1.17169	0.746808	1.16597
					10	1.13942	1.87915	1.99615		0.935569	1.20418	0.684803
					11	1.01414	1.66506	1.75364		0.897611	1.3278	1.24605
					12	0.717179	1.78042	2.09935		1.04214	1.20857	1.09543
					13	1.08075	1.81132	1.65202		1.1896	1.33072	1.18011
					14	0.938959	2.03275	2.20544		0.903937	0.77522	0.759648
					15	1.24897	1.5013	2.12579		0.966714	1.27768	1.21782
					16	1.05812	1.47825	1.88509		0.926008	0.808249	0.735202
					17	0.916971	1.51677	1.82099		1.07242	0.934194	0.78369
					18	1.29824	1.6194	1.93657		1.09257	0.743388	1.1779
					19	0.874128	1.1996	1.62371		0.869332	1.18986	1.16562
					20	0.852541	1.51677	1.7994		1.03967	0.857053	0.832809
					21	1.06997	1.7952	2.05385		1.1062	1.24566	1.2162
					22	0.968553	1.56682	2.1195		0.971322	0.988345	0.836116
					23	0.882469	1.55149	2.22602		0.99653	0.857395	0.857395
					24	1.01415	2.13994	2.46934		0.823676	0.806652	0.747397
					25	1.06486	1.60731	2.14976		1.10227	0.971322	0.891115
					26	1.23608	1.94469	2.23861		1.00542	0.885044	1.11797
					27	0.858279	1.7256	1.96819		1.08697	1.07162	1.20734
					28	0.984093	1.59508	2.27585		1.04815	1.09871	1.44809
					29	0.979393	1.39913	1.90275		0.811315	1.31598	1.49834
					30	0.942155	1.33839	1.93565		1.04815	1.07915	1.21517
					31	1.03957	0.980508	1.29356		1.18243	1.30631	1.10736
					32	1.06025	1.13703	1.49734		0.728228	0.792042	1.12988
					33	1.02185	1.28175	1.45895		1.18243	1.26126	1.06607
					34	1.0189	1.21677	1.3733		0.960961	1.26126	1.04354
					35	0.859421	1.13408	1.39988		0.945946	1.13739	0.514264
					36	0.961411	1.16434	1.49368		1.01525	1.35233	1.11557
					37	0.938124	1.23752	1.55023		0.951043	1.21589	1.14366
					38	0.928144	1.17764	1.41051		0.930979	1.16372	0.979133
					39	1.10446	1.16101	1.4338		0.959069	1.02327	1.36437
					40	1.06786	1.25083	1.61344		1.14366	1.33226	0.898876
					41	1	1.11218	1.49679		0.956113	0.960031	0.787618
					42	0.971154	0.980769	1.57051		1.18339	1.29702	1.06191
					43	1.02885	1.0641	1.57372		1.03056	1.09326	0.901254
					44	0.99359	1.22756	1.20192		0.956113	0.93652	0.924765
					45	1.00641	1.10256	1.30128		0.873824	1.07367	0.795455
					Average	1	1.48416	1.81801		1	1.07478	1.02545
					s.e.m.	0.0176615	0.0452311	0.0482209		0.0164422	0.0298463	0.0307446
					# of branches	45	45	45		45	45	45
					# of independent exp.	3	3	3		3	3	3

## Sheet: Fig. 3c,e
	Fig. 3c
	Diameter of injured vessels (%)
	Upstream vessels
	Distance from the leading edge	Individual	1	2			3		4			5			6		7	8		9			10
		Vessel	1	2	3	4	5	6	7	8	9	10	11	12	13	14	15	16	17	18	19	20	21	22	23		Average	s.e.m.
	5 µm		0.363	0.753	0.823	0.322	0.31	0.731	0.34	0.191	0.461	0.469	0.493	0.407	0.308	0.377	0.982	0.585	0.565	0.452	0.545	0.316	0.927	0.937	0.744		0.539174	0.048127
	10 µm		0.848	0.817	0.939	0.446	0.427	0.845	0.474	0.35	0.548	0.48	0.421	0.507	0.331	0.467	1.133	0.622	0.623	0.541	0.396	0.316	0.9	1.072	0.588		0.612652	0.0503644
	20 µm		0.969	0.664	0.803	0.595	0.44	0.681	0.498	0.554	0.747	0.612	0.39	0.368	0.315	0.494	1.068	0.635	0.609	0.728	0.564	0.524	0.832	0.787	0.516		0.625783	0.038823
	30 µm		0.996	0.689	0.59	0.409	0.44	0.63	0.364	0.682	0.884	0.684	0.432	0.407	0.246	0.566	1.079	0.436	0.391	0.777	0.535	0.524	0.873	0.801	0.432		0.602913	0.0456443
	40 µm		0.848	0.791	0.735	0.496	0.659	0.668	0.389	0.573	0.672	0.592	0.36	0.387	0.3	0.422	0.701	0.971	0.362	0.659	0.574	0.578	0.791	0.652	0.612		0.599652	0.0360811
	50 µm		0.753	0.549	0.648	0.545	1.022	0.454	0.595	0.586	0.647	0.541	0.298	0.417	0.269	0.377	0.788	0.523	0.275	0.443	0.564	0.589	Outlier (147.3%)	0.543	0.612		0.547182	0.0370917
	Downstream vessels
	Distance from the leading edge	Individual	1	2		3	4	5				6			7		8	9	10		11
		Vessel	1	2	3	4	5	6	7	8	9	10	11	12	13	14	15	16	17	18	19						Average	s.e.m.
	5 µm		0.344	0.185	0.254	0.393	0.235	0.324	0.237	0.557	0.548	0.22	0.565	0.319	0.38	0.657	0.371	0.202	0.221	0.287	0.278						0.346158	0.0321793
	10 µm		0.209	0.45	0.544	0.357	0.235	0.635	0.427	0.606	0.548	0.282	0.718	0.449	0.394	0.451	0.486	0.345	0.284	0.253	0.278						0.418474	0.0334671
	20 µm		0.406	0.473	0.774	0.172	0.363	0.608	0.759	0.479	0.448	0.46	0.729	0.508	0.634	0.605	0.741	0.464	0.389	0.563	0.514						0.531	0.0356056
	30 µm		0.455	0.727	0.895	0.344	0.705	0.622	0.446	0.557	0.535	0.491	0.588	0.498	0.915	0.592	0.869	Outlier (126.2%)	0.442	0.575	0.375						0.590611	0.0404113
	40 µm		0.75	0.877	1.077	0.43	0.459	0.622	0.494	0.459	0.871	0.481	0.353	0.538	0.662	0.734	0.869	0.726	0.558	0.552	0.528						0.633684	0.0438407
	50 µm		0.836	0.796	1.101	0.627	0.448	0.514	0.769	0.645	0.734	0.554	0.4	0.538	0.62	0.888	0.857	0.357	0.589	0.678	0.625						0.661895	0.042348
	Notes:		The outliers were identified by 'Identify Outlier' test in GraphPad 8.
	Fig. 3e
	Diameter of injured vessels (%)
	Upstream aISVs
	Distance from the leading edge	Individual	1	2	3	4	5	6		Average	s.e.m.
	5 µm		0.7353	0.572	0.7895	0.7692	0.585	0.7479		0.699817	0.0391357
	10 µm		1.0721	0.7052	1.073	0.8794	0.7051	0.9982		0.9055	0.06961
	20 µm		1.1101	0.7964	1.2583	0.6339	0.645	0.931		0.895783	0.10327
	30 µm		0.8401	0.9194	1.1634	0.6339	0.5018	0.818		0.812767	0.0937697
	40 µm		0.6317	0.6601	0.8822	NA	0.5198	NA		0.67345	0.0758871
	Downstream aISVs
	Distance from the leading edge	Individual	1	2	3	4	5	6		Average	s.e.m.
	5 µm		0.2986	0.4647	0.232	0.3302	0.444	0.2238		0.332217	0.0420234
	10 µm		0.5742	0.8219	0.2421	0.6089	0.5985	0.256		0.516933	0.0921981
	20 µm		0.6289	1.244	0.3201	0.8414	0.6435	0.7469		0.737467	0.124134
	30 µm		0.8148	1.526	0.4393	0.732	0.7615	0.899		0.8621	0.147215
	40 µm		1.0084	NA	0.9143	0.7825	0.7317	0.7902		0.84542	0.0506198
	Notes:		NA: No data was measured, because length of the injured vessel was less than 40 µm.

## Sheet: Fig. 3g
	Fig. 3g
	Diameter of injured vessels (%)
		Flow situation	Individual
			1	2	3	4	5	6	7	8	9	10		Average	s.e.m.
	Upstream aISVs	Flow	1	1.0706	0.8724	NA-1	0.7786	0.4257	0.2542	0.7022	0.8748	0.8345		0.757	0.0879261
		Flow arrest	0.6905	0.6402	0.4427	NA-1	0.5733	0.4692	0.1197	0.5595	0.6802	0.4815		0.517422	0.0581905
		Flow restart	0.881	0.6843	0.7031	NA-1	0.5591	0.5733	NA-2	0.6251	0.8398	0.5199		0.6732	0.0464387
	Downstream aISVs	Flow	0.8145	0.5631	0.5186	0.2833	0.3452	0.166	0.5007	0.2844	0.2666	0.3472		0.40896	0.0602901
		Flow arrest	0.4434	0.5169	0.4892	0.4079	0.2648	0.2478	0.1666	0.6156	0.4202	0.3656		0.3938	0.0430991
		Flow restart	0.4072	0.4338	0.7632	0.3173	0.2648	0.2634	NA-2	0.8705	0.4312	0.3349		0.454033	0.0723794
		Notes:	NA-1: The upstream aISV was too short (< 10 µm) to analyze its diameter properly.
			NA-2: The injured vessel was anastomosed completely before the timing of analysis.

## Sheet: Fig. 3i,m,n
	Fig. 3i										Fig. 3m				Fig. 3n
	Normalized branch length										Changes in Short- and Long-axis lengths of cells				Changes in Short-axis length and Cell thickness of cells
		Control		Intra.		Extra.		Intra./Extra.			% changes				% changes
	Each sprout	Day 0	Day 1	Day 0	Day 1	Day 0	Day 1	Day 0	Day 1		short-axis	long-axis			short-axis	cell-thickness
	1	1.16734	1.57895	0.899123	0.822973	0.687961	0.623959	0.798507	1.29851		1.02819	0.964509			1.02819	0.870513
	2	1.1471	1.39676	1.02632	1.1713	0.832641	1.34711	1.00373	1.4403		0.999344	0.983193			0.999344	0.960534
	3	0.9278	1.31579	1.09211	1.35503	1.36835	1.03882	1.19776	1.58582		1.05985	0.947712			1.05985	1.03601
	4	0.921053	1.46761	1.44737	1.65743	1.12982	0.924156	0.951493	1.24254		1.19712	0.794971			1.19712	0.870351
	5	0.836707	0.917679	1.43421	1.60767	0.981231	1.2382	1.04851	1.22761		1.2087	0.947674			1.2087	0.925095
	6	0.922379	0.955141	0.815373	1.38244	0.971558	0.861941	0.798466	1.07392		1.08764	0.973498			1.08764	0.938559
	7	1.02067	1.25	1.09387	1.48982	0.989334	0.73751	0.899582	1.50976
	8	1.12903	1.35081	1.24487	1.30191	1.31523	0.959708	0.903068	1.25523		n = 6 independent experiments				n = 6 independent experiments
	9	1.04839	1.22984	1.01334	1.29185	0.867866	1.1434	1.3145	1.56904
	10	0.879536	1.07107	0.845572	1.14756	0.856015	1.09321	1.08438	1.48884
	11	0.872646	0.791885	0.824584	1.29286	0.813578	1.02868	1.06983	1.00841
	12	1.13978	1.21122	1.1219	1.90979	1.20793	0.677347	0.985776	1.66465
	13	1.18948	1.22054	1.52328	0.869181	1.10755	0.856599	0.934053	1.11185
	14	0.928557	0.875752	0.690792	1.13677	0.95698	1.05378	1.12155	1.46422
	15	0.86954	1.01864	0.83945	1.09217	0.913959	0.82815	0.888794	1.35108
	16	0.855315	0.789276	0.962864	1.00928	1.00124	1.13414	0.851494	0.883431
	17	0.891336	1.04142	1.40966	1.28201	1.03214	1.09396	1.19748	0.859478
	18	1.05343	1.24255	0.997679	1.56633	1.0476	0.967237	0.835525	1.06175
	19	1.14949	1.18551	1.00348	1.03249	0.998145	0.706985	1.09103	0.683823
	20	1.05043	0.801283	0.626314	0.817799	0.920875	0.719761	1.02449	0.476231
	21	0.725801	1.50445	1.09429	2.03719	0.932709	0.536627	1.13307	1.43285
	22	0.940765	1.48534	1.19725	1.48446	0.941227	0.459966	0.964904	1.14038
	23	1.29904	1.37069	0.855856	1.8692	1.09029	0.417376	1.00877	1.1806
	24	0.96465	1.27515	1.07803	1.01842	1.05196	0.564869	1.04899	0.844263
	25	1.06974	1.34203	0.774571	0.964235	0.983816	0.58309	0.844263	1.11479
	26	1.30217	1.033	1.32047	0.696274	1.08601	0.579446	1.01625	1.42566
	27	1.06773	0.889727	0.939864	0.913221	1.04956	0.619534	1.0939	0.620955
	28	0.95919	1.26309	1.16442	0.760978	0.918367	0.331633	0.935073	1.23154
	29	0.86802	1.25007	0.745754	0.627765	1.04227	0.65818	1.07272	1.19625
	30	0.802898	1.29348	0.829487	0.544031	0.90379	0.712351	0.882131	1.04448
	31	0.797297	0.63964	0.935961	0.896552	0.731311	0.590466	1.28947	1.48246
	32	0.959459	0.707207	1.23645	1.0197	1.1078	0.566089	0.969298	1.21053
	33	0.810811	1.25676	0.79803	1.39901	1.11322	0.690683	0.859649	1.32018
	34	1.14865	1.48649	1	1.16256	1.05905	1.05	0.890351	1.37719
	35	1.28378	1.25989	1.02956	1.18227	0.988624	0.961111	0.991228	1.06579
	36	0.989446	1.2533	1.00742	1.22481	0.988889	0.783333	1.13697	1.27574
	37	0.725594	1.45119	1.02863	1.35207	1.12222	0.516667	1.00716	1.55774
	38	1.21372	1.39182	1.10286	1.26193	1.04167	0.711111	0.87735	1.07431
	39	1.16095	1.42135	1.00742	1.29905	1.01667		0.962399	1.24888
	40	1.02247	1.11236	0.853659	1.30435	0.830556		1.01611	1.07878
	41	1.04494	1.5	0.700342	1.1713			0.860124	1.03215
	42	1.10674	1.23596	1.02001	1.26159			1.12239	1.18443
	43	1.17416	1.06742	1.02977	1.26403			0.936266	1.17033
	44	0.651685	1.03955	1.1835	1.24207			1.04343	1.18161
	45	0.786004	1.0497	1.06637	1.10542			1.03779	1.4326
	46	0.801217	2.16024	1.12938	1.36119			0.938596	1.32749
	47	1.66836	1.52637	1.04852	1.39084			1.03801	1.38596
	48	1.01927	1.67674	0.738544	1.05121			0.961988	1.30702
	49	0.725152	1.29154	1.20755	1.26146			1.08187	1.39766
	50	0.929003	1.1858	0.876011	0.919137			0.979532	1.10819
	51	0.740181	0.808157
	52	1.00453	1.80514
	53	0.898792	0.861759
	54	1.42749	0.876122
	55	0.818671	1.06284
	56	1.15619	0.517056
	57	1.31418	0.933573
	58	0.710952	1.25604
	59	0.920894	1.6093
	60	0.911836	1.41606
	61	1.08394	1.38285
	62	1.08696	1.45229
	63	0.996377	1.20317
	64	1.12137	1.39314
	65	1.29288	1.02639
	66	0.918206	1.3905
	67	0.865435	0.978892
	68	0.802111
		Control		Intra.		Extra.		Intra. & Extra.
		Pre	Post	Pre	Post	Pre	Post	Pre	Post
	Average	1.00132	1.21053	1.01824	1.20566	1	0.799137	1	1.21415
	s.e.m.	0.0229983	0.0351383	0.0287863	0.0436782	0.0214508	0.0400778	0.0165373	0.0351626
	# of branches	68	67	40	38	50	50	50	50
	# of independent exp.	4	4	4	4	4	4	4	4

## Sheet: Fig. 4b
	Fig. 4b
	Front-rear polarity (Probability)
	Angle(πRad)	〜0.1	〜0.2	〜0.3	〜0.4	〜0.5	〜0.6	〜0.7	〜0.8	〜0.9	〜1.0		# of ECs	# of independent exp.
	Control (upeer left)	0.375746	0.147117	0.0815109	0.0477137	0.0576541	0.0735586	0.0357853	0.0477137	0.0497018	0.083499		503	3
	Intra. (upper right)	0.136461	0.0916844	0.0959488	0.0831557	0.0746269	0.110874	0.0895522	0.0852878	0.121535	0.110874		469	3
	Extra. (lower left)	0.332308	0.178462	0.0676923	0.104615	0.0646154	0.0584615	0.0461538	0.0246154	0.0430769	0.08		325	3
	Intra./Extra. (lower right)	0.37467	0.171504	0.0949868	0.0501319	0.0474934	0.0448549	0.0369393	0.0474934	0.0633245	0.0686016		379	3

## Sheet: Fig. 4e
	Fig. 4e
	Actin Occupancy at leading edge of vessel sprouts (%)
	Top graph
	20 min
			Control											Intra. Pressure
		Region	1	2	3	4	5	6	7	8	9	10		1	2	3	4	5	6	7	8	9	10			Region	1	2	3	4	5	6	7	8	9	10
	Ecah sprout	1	0.188	14.6	19.9	17.7	20	15.6	15	11.8	12.3	9.07		4.67	7.86	18.2	15.9	7.26	6.34	6.82	11.4	20.1	16.8		Average	Control	4.48249	12.6103	15.2518	15.8515	14.4037	12.8537	11.3385	10.4263	10.5707	10.4678
		2	0	4.58	8.68	23.4	19.1	16.2	12.3	8.11	10.9	9.13		0.13	7.85	18.5	17.6	10.4	9.02	12.9	14	15.7	10.7			Intra.Pressure	4.13	10.9819	11.8006	12.5119	12.4907	11.743	13.1859	12.4074	11.397	9.11778
		3	0	0.821	13	9.48	7.62	4.71	4.95	3.72	2.71	2.19		3.18	22.4	28.4	25	32	17.3	17.4	15.5	22.4	24.4
		4	4.03	27.9	23.6	26.8	23.2	15	11.5	16	21	17.6		5.95	7.49	7.4	11	15.5	12.5	16.1	11.1	6.46	4.75		s.e.m.	Control	0.959352	1.51038	1.3598	1.54681	1.40111	1.29083	1.30324	1.48745	1.55633	1.55786
		5	6.78	22.5	22	16.3	14.7	18.1	19.5	10.4	9.58	13.9		6.13	18.2	15.8	9.71	12.4	11.8	13.7	13.6	11.2	6.77			Intra.Pressure	0.901799	1.44255	1.55162	1.62269	1.46303	1.10461	1.12874	0.947572	1.02785	1.01325
		6	14.4	9.18	10.5	7.56	6.48	12	16.6	9.09	8.36	8.46		0	0.43	0.853	0.81	2.66	6.44	9.45	8.11	3.84	3.05
		7	0.0789	7.12	15.9	17.2	15.4	17.6	7.89	8.37	7.31	9.68		9.91	23.2	19	13.2	20	11.3	16.1	14.6	9.64	8.74		Sample number
		8	0.934	16	16.2	10.8	7.3	9.03	7.19	3.52	3.95	3.29		1.23	7.16	5.44	3.43	5.94	7.23	9.66	11.4	12.6	11.2		# of branches	Control	27
		9	5.63	10.1	15	18.7	6.37	2.99	9.61	14.6	9.16	7.46		2.31	6.21	2.85	8.27	18.6	14.7	7.4	8.28	9.75	13.4			Intra.Pressure	27
		10	0.448	13.6	25.7	17.7	20.6	7.8	7.67	3.02	3.89	6.56		1.99	2.22	2.32	3.79	2.25	1.34	2.56	3.3	3.86	11.7
		11	4.19	19.4	20.2	23.7	20.9	23.6	25.5	30	34	33.1		0	4.58	4.3	15.9	10.4	10.7	18.2	15.7	17	15.8		# of independent exp.	Control	3
		12	0	0	0.888	2.41	3.14	2.21	3.41	2.36	1.39	1.46		5.78	15	15.3	12.7	13.7	18.1	14.9	13.5	7.9	5.43			Intra.Pressure	3
		13	6.42	21.1	23.7	30.8	20.5	23.7	31.5	26.6	31.3	27.5		17.9	3.45	5.81	4.48	2.43	4.82	5.21	4.82	5.72	5.8
		14	0.0952	11.9	7.09	9.13	7.28	5.31	4.24	4.25	3.75	2.91		0.656	9.27	9.36	6.05	4.11	4.32	6.6	10.7	11.8	3.85
		15	0.275	5.41	12.8	6.68	6.92	7.84	8.72	6.63	4.83	2.9		12.5	24.5	26.7	36.8	22.5	23.1	18.8	16.9	12.7	3.95
		16	3.06	14.3	16.1	27.1	33.7	26.9	18.6	31.7	15.4	8.64		0	3.28	0.183	5.82	10.5	11.9	18	17.9	4.55	4.11
		17	0	0.649	9.07	19.8	15.9	9.37	7.2	10.1	9.92	4.79		0	8.32	6.6	8.54	9.37	12.9	13.3	12.3	6.05	1.67
		18	0.808	9.1	4.18	4.24	11.3	13.7	10.8	10.4	11.2	12.4		1.48	22.3	18.7	19.3	17.5	16	13.8	14.3	9.6	9.91
		19	0	0.707	16.8	9.76	14	17.8	17.6	7.69	6.01	7.43		5.12	15.7	17.3	28.8	28.5	24.2	23.8	21.6	16.2	11.7
		20	10.6	15	27.2	28.4	18.8	11.2	9.31	7.65	11.6	17.3		9.02	16	16.2	18.2	16.1	9.13	10.1	8.15	12.9	8.12
		21	7.6	14.1	13.3	13.1	22.6	18.3	13.9	12.5	19.9	27.1		0	4.34	8	11.5	13.4	12.8	8.04	6.82	7.61	6.08
		22	5.45	16.4	8.11	2.53	2.46	1.68	2.47	2.97	2.01	1.94		9.77	14.9	11.8	7.17	8.73	12.9	18	10.4	11.2	5.91
		23	12.3	28.9	28.5	23.9	16.2	14.5	7.4	4.03	14.5	7.46		9.11	17.8	11.1	8.73	10.6	7.56	10.4	18.6	17.5	11.5
		24	14	18.2	15	17.4	17.2	17.1	6.14	9.69	8.06	13.1		0	1.9	4.51	2.3	2.67	3.96	3.98	2.62	2.94	2.44
		25	14	18.2	15	17.4	17.2	17.1	6.14	9.69	8.06	13.1		0.354	8.22	5.39	8.12	8.03	11.1	17.6	21.3	18.1	10.6
		26	8.53	12.8	16.3	15.6	10.3	9.46	10	9.5	10.3	7.18		0	3.83	12.3	15.8	15.8	15.2	17.7	12.2	14.2	12.4
		27	1.21	7.91	7.08	10.4	9.73	8.25	11	7.12	4.02	6.98		4.32	20.1	26.3	18.9	15.9	20.4	25.5	15.9	16.2	15.4
	Middle graph
	1 h
			Control											Intra. Pressure
		Region	1	2	3	4	5	6	7	8	9	10		1	2	3	4	5	6	7	8	9	10			Region	1	2	3	4	5	6	7	8	9	10
	Ecah sprout	1	11	27.2	18.4	18.1	18.1	15.1	15.3	19.6	18.9	12.1		3.98	24.8	15.9	7.87	10.9	13	11	16.9	13.3	10.5		Average	Control	2.08577	8.20239	11.8369	14.8311	13.5786	11.0203	10.6739	10.4401	10.9829	10.0228
		2	3.89	14.2	12.6	14.8	16	10.5	13.3	12	11.7	11.3		1.14	11	4.13	7.95	15.8	12	8.57	12.6	11.2	10.4			Intra.Pressure	1.46255	7.12134	8.07372	8.5916	8.708	8.15148	7.28457	9.10372	9.46752	8.4156
		3	0.403	8.24	13.5	12.1	15.1	12.2	10.5	5.68	2.89	3.82		0.282	5.8	3.82	7.57	6.61	3.82	4.22	5.86	4.88	5.59
		4	4.04	12.1	12.7	8.04	12.3	9.2	8.59	6.48	3.7	6.49		0	0.0714	2.61	25	21.7	13.4	18.9	17.7	16.3	16.7		s.e.m.	Control	0.580048	1.08392	1.15082	1.40239	1.16099	1.12121	1.13226	1.36906	1.61559	1.37013
		5	0	1.45	4.76	4.06	4.51	3.18	6.33	8.19	6.97	7.67		0	5.65	16	24.6	17.4	19.4	15.6	27.2	25.4	11.1			Intra.Pressure	0.584797	1.1476	1.0106	1.22569	1.34725	1.13907	1.22082	1.31806	1.18419	1.22718
		6	0.742	2.94	19.3	24.2	18.9	18.1	13	16	30.2	18		0.0714	7.32	4.53	2.83	3.34	3.3	2.93	1.17	0.165	0.876
		7	0	6.42	6.17	17.8	13.4	10.7	11.1	12	10.4	8.95		0.192	0.651	0.133	5	20	14.4	8.94	10.5	16.2	31.6		Sample number
		8	0	7.43	7.05	8.9	9.21	4.47	3.65	2.15	5.57	8.98		0.0833	13.3	14.1	5.05	1.34	8.16	5.26	11.5	12.1	8.44		# of branches	Control	36
		9	2.56	7.18	15.6	5.41	1.54	0.692	0.84	0.882	3.91	4.6		1.91	2.89	13.7	9.62	5.49	5.44	1.79	5.83	6.75	6.8			Intra.Pressure	25
		10	0.479	9.09	6.53	12.3	9.06	7.99	9.48	11.2	9.88	13.2		0	0.16	3	3.96	0	2.2	2.86	4.76	9.34	3.24
		11	0	0.111	2.49	14.6	20.4	13.1	8.05	7.28	12.9	15.1		0.08	9.64	7.99	2.17	3.62	6.3	1.97	2.23	3.27	2.59		# of independent exp.	Control	3
		12	0.468	9.84	15.8	2.5	3.99	4.31	6.72	2.31	0.276	2.31		6.42	11.5	7.48	4.45	3.9	15.8	19.5	8.1	9.58	9.25			Intra.Pressure	3
		13	0.0804	9.48	9.97	16.4	10.9	9.05	8.91	5.73	5.33	6.28		0	2.99	2.66	3	1.19	2.36	3.13	3.46	3.77	3.59
		14	0	0.223	2.35	11.9	14.2	14.1	9.41	5.74	5.29	5.25		0	3.39	4.96	7.01	1.68	0.289	2.04	1.57	1.23	3.79
		15	0	3.81	18.8	28.1	18.5	15.1	26.4	26.9	27.8	18.2		0	3.97	3.83	7.15	5.32	0.426	0.0572	0.883	0.213	0.554
		16	0.182	6.66	10.3	11.8	7.36	2.12	1.62	0.48	2.46	1.85		0	0.301	3.55	4.82	1.01	3.57	4.06	7.29	7.3	7.73
		17	3.28	10.5	6.9	34.5	29.2	25.8	13.1	15.1	11	14.5		2.33	9.17	12.2	6.11	12.8	9.2	2.07	3.65	8.71	6.2
		18	0.443	1.53	11.7	13.5	13.2	10.4	10.7	5.75	6.39	6.23		0.908	1.39	9.92	11.4	9.8	6.18	2.06	4.46	4.15	3.95
		19	0.394	14.9	7.28	15.4	11.8	8.87	8.12	11.8	15.7	12.1		1.67	10	6.37	4.7	10.1	9.59	7.52	8.44	7.53	9.34
		20	1.7	8.16	19.8	15.5	11.9	5.71	2.96	3.5	3.69	4.43		0.754	6.38	13.1	8.16	13	16.9	17	21.3	16.6	11.3
		21	0	0.576	1.91	1.39	6.45	10.9	6.86	7.88	2.22	1.85		0	6.2	4.2	9.1	5.15	7.05	15.5	12.4	12.5	10.5
		22	13.9	7.41	4.82	11.7	12.3	16.5	12.4	5.68	8.57	4.56		13.4	14.5	16	20.2	20	12	9.98	9.88	10.3	8.79
		23	0	2.03	8.69	12.3	12.8	5.62	17.6	21.1	37.4	35.1		2.64	11.7	14	9.09	12.3	14.8	12.5	14.6	15.1	10.6
		24	0	2.54	9.98	20.2	18.3	10.6	5.16	7.41	9.79	5.5		0.0851	3.96	11.6	12.1	13.5	3.97	0.767	6.4	10.5	9.67
		25	5.63	10.1	15	18.7	6.37	2.99	9.61	14.6	9.16	7.46		0.618	11.3	6.06	5.88	1.75	0.232	3.89	8.91	10.3	7.29
		26	0.448	13.6	25.7	17.7	20.6	7.8	7.67	3.02	3.89	6.56
		27	4.19	19.4	20.2	23.7	20.9	23.6	25.5	30	34	33.1
		28	0	0	0.888	2.41	3.14	2.21	3.41	2.36	1.39	1.46
		29	6.42	21.1	23.7	30.8	20.5	23.7	31.5	26.6	31.3	27.5
		30	0.0952	11.9	7.09	9.13	7.28	5.31	4.24	4.25	3.75	2.91
		31	0.275	5.41	12.8	6.68	6.92	7.84	8.72	6.63	4.83	2.9
		32	3.06	14.3	16.1	27.1	33.7	26.9	18.6	31.7	15.4	8.64
		33	0	0.649	9.07	19.8	15.9	9.37	7.2	10.1	9.92	4.79
		34	0.808	9.1	4.18	4.24	11.3	13.7	10.8	10.4	11.2	12.4
		35	0	0.707	16.8	9.76	14	17.8	17.6	7.69	6.01	7.43
		36	10.6	15	27.2	28.4	18.8	11.2	9.31	7.65	11.6	17.3
	Bottom graph
	4 h
			Control											Intra. Pressure
		Region	1	2	3	4	5	6	7	8	9	10		1	2	3	4	5	6	7	8	9	10			Region	1	2	3	4	5	6	7	8	9	10
	Ecah sprout	1	0	2.72	9.95	5.66	6.66	2.69	3.99	2.55	2.21	3.76		0	0.439	0.822	4.12	5.2	1.75	0.402	1.39	1.47	1.46		Average	Control	4.93233	9.87392	12.7787	11.662	10.4852	9.1838	9.0534	7.99067	7.052	6.46233
		2	0	0	0.842	2.23	0.79	1.54	2.92	3.21	3.92	3.44		0	0.125	6.33	9.96	6.33	8.55	5.93	7.19	2.16	2.58			Intra.Pressure	1.39053	3.80007	6.2435	5.08636	6.1975	5.94696	5.82239	5.795	4.42307	4.63144
		3	11.6	10.6	11.4	11	6.66	6.11	3.72	2.79	4.64	3.44		0.0817	5.62	9.25	7.61	5.59	7.36	2.07	2.83	1.09	3.11
		4	1.58	16.1	21.3	13.9	7.53	6.66	3.11	1.31	3.81	7.28		0	3.3	5.31	1.35	6.79	7.16	6.29	8.71	6.39	7.3		s.e.m.	Control	1.56645	1.42398	1.41422	1.43414	1.34804	1.27007	1.54618	1.3168	0.908768	0.848219
		5	1.72	3.53	6.49	7.21	9.86	11.8	12.2	10.5	6.01	5.41		0.25	2.33	0.375	0.1	2.86	1.21	0.533	1.09	1.44	0.421			Intra.Pressure	0.574853	0.905564	0.910295	0.703673	0.714508	0.773586	0.960197	1.00524	0.783883	0.735236
		6	6.53	7.88	3.65	3.33	6.19	4.8	2.32	3.94	3.83	3.31		0.358	2.63	2.15	2.1	3.62	4.34	6.52	9.03	6.93	5.89
		7	0	0.962	7.71	3.84	5.94	2.55	2.84	4.48	3.96	3.25		12.6	12	6.42	7.23	5.85	8.05	15.8	7.72	2.11	5.6		Sample number
		8	0	0	4.76	8.48	8.1	7.49	7.56	6.73	6.43	6.76		0	2.88	3.53	2.42	2.46	3.58	3.24	4.49	2.36	2.05		# of branches	Control	30
		9	6.47	18.1	11.6	13.5	6.53	6.41	8.08	7.69	5.9	5.28		0	0.876	2.94	2.84	4.59	4.33	3	2.24	4.15	2.44			Intra.Pressure	28
		10	0.26	2.48	5.39	6.12	5.29	3.17	2.96	4.7	2.97	2.15		0	0	0.581	1.23	3.8	4.67	8.41	9.06	14.6	14
		11	1.52	9.33	9.5	5.75	4.41	3.64	3.94	3.71	3.74	3.22		0.391	3	14.7	1.83	4.05	3.68	3.34	2.87	2.66	3.24		# of independent exp.	Control	3
		12	1.36	5.03	5.59	8.75	4	2.58	0.862	3.88	4.27	2.2		0	2.51	4.79	3.17	2.97	1.77	3.24	2.87	3.15	2.19			Intra.Pressure	3
		13	3.38	7.89	13	4.07	8.64	13.8	14.2	9.36	6.89	6.36		3.26	7.04	4	0.228	7.18	3.62	1.4	1.33	0.089	0.0192
		14	24.1	13.3	11.8	6.7	7.4	5.79	3.22	1.21	0	0		0	7.13	6.5	3.93	4.39	5.55	3.89	1.64	4.96	11.4
		15	0.355	8.7	17.9	15.7	10.8	19.1	14.8	15	8.54	7.13		5.63	0	4.07	15.1	8.97	9.93	9.9	7.67	6.09	4.58
		16	0.522	4.71	2.81	1.42	0.356	1.25	7.05	4.14	3.57	4.64		0	5.25	4.71	2.41	2.49	0.455	2.7	9.95	5.21	4.89
		17	3.06	9.28	13.7	11.9	13.3	10.1	15.4	13	8.74	5.19		0	0.259	4.55	8.31	2.52	2.55	5.19	4.66	1.33	0.58
		18	0.895	7.68	8.53	3.1	9.23	6.39	2.77	3.61	4.95	9.48		5	8.61	9.65	4.11	1.68	3.2	0.882	1.89	1.96	6.84
		19	1.86	6.5	6.02	13.9	17.1	14.9	28.8	26.6	12.8	8.47		1.43	21	17.1	3.14	16.8	13.6	9.76	6.94	0.74	2.28
		20	5.74	11.5	14.6	20.8	18.1	8.69	5.8	5.52	3.52	3.3		0	0.657	4.27	3.13	4.29	5	4.21	5.09	3.58	2.28
		21	8.56	23.7	29.7	10.7	6.44	11	11.1	5.31	10.2	10.2		0	0.33	11.5	8.4	10.6	4.56	5.67	4.98	11.2	12.2
		22	7.59	14.4	27.3	26.6	31	21.3	13.2	6.96	7.89	4.49		0	1.3	11.7	7.03	5.89	5.74	5.94	4.81	2.71	2.39
		23	2.34	16.6	15.9	17.1	20.5	12	8.26	8.07	6.36	8.04		1.15	0.576	1.57	3.09	9.15	11.9	2.88	0.58	0.517	2.12
		24	0	0.0857	8.82	12.2	3.76	0.594	2.68	2.91	3.21	1.13		0	0	0	5.08	5.37	3.45	1.45	2.34	2.18	2.33
		25	0.187	11.5	19.3	12.6	11.5	4.91	2.22	1.91	3.2	2.24		8.61	10.2	12.5	11.3	14.4	13.5	21.3	23.8	11.4	13
		26	1.73	16.1	16.1	17.3	8.32	5.75	4.01	5.6	11.9	12.1		0	1.31	5.64	8.25	10.8	7.89	8.43	3.98	4.81	5.27
		27	0.251	2.24	11.4	17.3	19.8	20.6	17.9	18.4	18.6	17.8		0.174	7.03	16.2	10.6	11.5	16.7	16.8	19.8	15.8	7.23
		28	9.66	17.5	26.1	21.8	22.7	22.5	24.1	21	15	18.6		0	0	3.66	4.35	3.39	2.42	3.85	3.31	2.76	1.99
		29	5	12.9	14.2	10.1	8.15	11.3	6.09	6.73	13.7	10.4
		30	41.7	34.9	28	36.8	25.5	26.1	35.5	28.9	20.8	14.8

## Sheet: Fig. 4f
	Fig. 4f
	Number of Arp2/3 complexes at leading edge of vessel sprouts (number/pixel)
	Top graph
	20 min
			Control											Intra. Pressure
		Region	1	2	3	4	5	6	7	8	9	10		1	2	3	4	5	6	7	8	9	10			Region	1	2	3	4	5	6	7	8	9	10
	Each sprout	1	0	0.00059	0	0.0003	0.00031	0.0014	0.00022	0.00066	0.0003	0.00035		0	0.0004	0	0.00042	0	0	0	0	0	0.0003		Average	Control	0.000786667	0.00101667	0.00134519	0.000933704	0.000527407	0.00044037	0.000301852	0.000207037	0.000224074	0.000421111
		2	0.0042	0	0.00085	0.0012	0	0	0	0.0005	0	0		0	0	0.00074	0	0	0	0	0	0	0			Intra.Pressure	0.000133333	0.000425926	0.000299259	0.000273704	9.03704e-05	0.000203704	0.000172963	0.000232222	0.000125185	0.0002
		3	0	0	0.0027	0.00056	0.00064	0	0	0	0.00042	0		0	0	0	0	0	0.00065	0	0	0	0
		4	0	0.00081	0.00042	0.00041	0.00037	0	0	0.00033	0	0		0.0016	0.0012	0.00089	0	0	0	0	0	0	0		s.e.m.	Control	0.00023024	0.00016191	0.000196725	0.000144748	0.000108298	9.66423e-05	7.02357e-05	6.7192e-05	7.06225e-05	0.00011648
		5	0.00093	0.00083	0	0	0	0	0	0	0	0		0.002	0	0	0	0	0	0	0	0	0			Intra.Pressure	9.30643e-05	0.000162277	8.9205e-05	9.70874e-05	3.96296e-05	8.15591e-05	8.31002e-05	0.000102323	4.81491e-05	8.13508e-05
		6	0.0017	0.0025	0.0011	0	0	0	0	0	0	0		0	0	0	0	0	0.00068	0	0	0.00085	0
		7	0	0.0021	0.001	0	0.00059	0.0012	0.0014	0	0.00066	0		0	0	0	0	0	0	0	0	0	0		Sample number
		8	0	0.00052	0.0015	0.0018	0.0012	0.0013	0	0	0.00047	0		0	0	0	0	0	0	0	0	0	0		# of branches	Control	27
		9	0	0.0012	0.0035	0.0016	0	0	0.00038	0	0.00035	0		0	0.0021	0.0013	0	0	0	0	0	0	0.00047			Intra.Pressure	27
		10	0	0.0017	0.0036	0.00066	0.00073	0.001	0	0	0	0.00033		0	0	0.00094	0	0	0	0	0.001	0	0
		11	0.001	0.00059	0.00049	0.0015	0	0	0.00061	0.00083	0.00091	0.00058		0	0.0011	0	0.00077	0	0	0	0	0	0		# of independent exp.	Control	3
		12	0	0	0.0012	0.0006	0.0015	0.00049	0.00089	0.0013	0	0		0	0.001	0	0	0	0	0	0	0.00039	0			Intra.Pressure	3
		13	0.00052	0.0023	0.0025	0.0026	0	0	0.00035	0	0	0.00024		0	0	0	0	0	0	0	0	0	0
		14	0	0.00067	0.00079	0.0026	0.00073	0.00094	0.00062	0	0.0015	0.002		0	0	0	0	0	0	0	0	0	0
		15	0	0.0006	0.0021	0.00051	0	0	0	0	0	0.00062		0	0.00082	0	0.0015	0.00058	0	0	0	0	0
		16	0.0019	0.00042	0.00041	0.00081	0	0	0.00046	0.00018	0	0		0	0.00082	0	0.0015	0.00058	0	0	0	0	0
		17	0	0	0.00066	0.00037	0.0023	0.00085	0	0	0	0		0	0	0	0	0.00069	0	0	0	0	0
		18	0	0.00055	0	0.0012	0.00097	0.00063	0.0006	0	0.00062	0		0	0.00036	0	0	0	0	0.00032	0	0	0
		19	0	0	0.0016	0.00098	0.00026	0.00052	0	0	0	0.00031		0	0	0.00052	0	0	0	0.00067	0	0	0
		20	0.0013	0.00065	0.00031	0.002	0.001	0.00047	0	0	0	0.00035		0	0	0.0005	0.00048	0	0	0.00047	0.0023	0.00025	0.001
		21	0.00077	0.0013	0.0017	0.00039	0.00066	0	0.00031	0	0.00033	0		0	0	0	0	0	0	0.002	0.00089	0.00039	0.0019
		22	0.0008	0.0031	0.0027	0	0	0	0.00081	0.00078	0	0.0012		0	0	0	0	0.00029	0.00055	0	0.00091	0	0
		23	0.00058	0.0019	0.0012	0.00034	0.00081	0.0012	0.00063	0	0	0.00054		0	0.0037	0.0014	0	0	0.0019	0	0.00026	0.00063	0.00044
		24	0.004	0.0012	0.00089	0.00078	0.00088	0.0011	0	0.00054	0	0.0022		0	0	0	0	0	0	0.00088	0	0.00074	0
		25	0	0.0015	0.0023	0.0011	0.00066	0.00034	0.00043	0	0	0.00055		0	0	0	0.00088	0	0.00059	0.00033	0.00091	0.00013	0.0003
		26	0.0028	0.0017	0.0018	0.0012	0	0.00045	0.00044	0	0	0.001		0	0	0.00096	0.0015	0	0.00062	0	0	0	0.00037
		27	0.00074	0.00072	0.001	0.0017	0.00063	0	0	0.00047	0.00049	0.0011		0	0	0.00083	0.00034	0.0003	0.00051	0	0	0	0.00062
	Middle graph
	1 h
			Control											Intra. Pressure
		Region	1	2	3	4	5	6	7	8	9	10		1	2	3	4	5	6	7	8	9	10			Region	1	2	3	4	5	6	7	8	9	10
	Each sprout	1	0	0.00065	0.0017	0.001	0	0	0.00039	0.00033	0	0.00055		0	0	0	0	0.00024	0.00019	0.00037	0	0.00026	0.00047		Average	Control	0.000307778	0.000823056	0.001285	0.00141833	0.000782222	0.000365	0.000376111	0.000273333	0.0003025	0.000373611
		2	0.00082	0.003	0.0017	0	0.0015	0.00068	0	0	0	0		0	0	0	0	0	0	0	0	0	0			Intra.Pressure	0.00038	0.0004828	0.0006136	0.0005168	0.0003512	0.000424	0.0001044	0.0002296	0.000174	0.0003752
		3	0	0.0013	0.0012	0	0	0	0	0.0005	0.00041	0		0	0	0.0007	0	0	0	0	0	0	0
		4	0.00064	0.0021	0.0027	0.0017	0	0	0.00095	0.00039	0	0.00078		0	0	0	0	0	0.00053	0	0	0	0.00065		s.e.m.	Control	0.000149741	0.000144554	0.000169215	0.000194742	0.000116959	9.10194e-05	8.05963e-05	6.45116e-05	8.46106e-05	0.000105901
		5	0	0	0.0025	0.0016	0.0025	0.00081	0.0011	0.00064	0.00028	0.0007		0	0.0011	0.00072	0.00084	0.0003	0.0003	0	0	0	0			Intra.Pressure	0.000272764	0.000143663	0.000182963	0.000138243	0.000127527	0.000122529	5.85095e-05	0.000108641	7.80363e-05	0.000132526
		6	0	0.001	0.00073	0.0016	0.00032	0	0	0	0.00042	0.00027		0.0035	0.00085	0.00074	0.00062	0	0.00075	0.0003	0	0	0
		7	0	0.00037	0	0	0	0	0	0	0	0		0	0	0	0.0021	0.0017	0.00081	0	0.00014	0.00075	0.0022		Sample number
		8	0	0.0014	0.0027	0.00066	0.00079	0.00036	0	0	0	0.00041		0	0	0.0036	0.0019	0	0.0026	0	0.0011	0.00057	0		# of branches	Control	27
		9	0	0	0.00081	0	0	0	0	0	0	0		0	0	0	0.00053	0.00057	0.00079	0	0	0.00091	0			Intra.Pressure	27
		10	0	0.0027	0.0024	0.0025	0.001	0	0.00032	0.00021	0.00028	0		0	0	0	0	0	0	0	0	0.0016	0.0017
		11	0	0.0027	0.0024	0.0025	0.001	0	0.00032	0.00021	0.00028	0		0	0.0016	0.0014	0.0012	0.0025	0.00074	0	0	0	0		# of independent exp.	Control	3
		12	0	0	0	0.0056	0.00055	0	0	0	0	0.00091		0	0.0021	0	0	0	0.0015	0.0013	0	0	0.0016			Intra.Pressure	3
		13	0	0.001	0.0017	0.0022	0.0016	0.0011	0.00078	0	0.00047	0		0	0	0	0	0	0.00083	0	0	0	0
		14	0	0	0	0	0.00076	0	0	0	0	0		0	0.0013	0	0	0	0	0	0.0011	0	0.0015
		15	0	0.00084	0.00085	0.0023	0.0014	0	0.00061	0.0005	0.0012	0		0	0	0	0.0013	0.0006	0	0.00064	0.002	0.00026	0.00043
		16	0	0.0013	0.00063	0.0022	0	0	0	0	0	0		0	0	0.0023	0.00065	0	0	0	0	0	0
		17	0	0.00083	0	0.0028	0.0013	0.0012	0	0.0012	0	0.0007		0	0	0.0017	0	0	0.00042	0	0	0	0
		18	0.0049	0	0.0012	0.0028	0.0018	0	0.0009	0.0006	0.00066	0.0025		0	0	0.00052	0.00098	0.0011	0.00027	0	0	0	0
		19	0	0.0012	0.00049	0.00092	0.0012	0	0.00042	0.00087	0	0		0	0.0021	0.00096	0	0.00067	0	0	0.0014	0	0.00083
		20	0	0	0.0016	0.0025	0.0013	0.0024	0.0024	0.0011	0.0023	0.0022		0	0.0013	0.0013	0	0.0011	0.00087	0	0	0	0
		21	0	0	0.0011	0	0.001	0.0013	0	0.0004	0	0		0	0	0	0.0018	0	0	0	0	0	0
		22	0	0	0	0.00086	0.0013	0.00039	0.00044	0	0.00048	0		0	0.00072	0.0014	0.001	0	0	0	0	0	0
		23	0	0	0.00099	0.00079	0.0011	0	0.00049	0	0.00073	0		0.006	0.001	0	0	0	0	0	0	0	0
		24	0	0.00056	0.0017	0.0011	0.00025	0	0.00051	0.00058	0	0		0	0	0	0	0	0	0	0	0	0
		25	0	0.0012	0.0035	0.0016	0	0	0.00038	0	0.00035	0		0	0	0	0	0	0	0	0	0	0
		26	0	0.0017	0.0036	0.00066	0.00073	0.001	0	0	0	0.00033
		27	0.001	0.00059	0.00049	0.0015	0	0	0.00061	0.00083	0.00091	0.00058
		28	0	0	0.0012	0.0006	0.0015	0.00049	0.00089	0.0013	0	0
		29	0.00052	0.0023	0.0025	0.0026	0	0	0.00035	0	0	0.00024
		30	0	0.00067	0.00079	0.0026	0.00073	0.00094	0.00062	0	0.0015	0.002
		31	0	0.0006	0.0021	0.00051	0	0	0	0	0	0.00062
		32	0.0019	0.00042	0.00041	0.00081	0	0	0.00046	0.00018	0	0
		33	0	0	0.00066	0.00037	0.0023	0.00085	0	0	0	0
		34	0	0.00055	0	0.0012	0.00097	0.00063	0.0006	0	0.00062	0
		35	0	0	0.0016	0.00098	0.00026	0.00052	0	0	0	0.00031
		36	0.0013	0.00065	0.00031	0.002	0.001	0.00047	0	0	0	0.00035
	Bottom graph
	4 h
			Control											Intra. Pressure
		Region	1	2	3	4	5	6	7	8	9	10		1	2	3	4	5	6	7	8	9	10			region	1	2	3	4	5	6	7	8	9	10
	Each sprout	1	0	0.0023	0.0027	0.0014	0.0015	0.00085	0.0017	0	0	0		0	0	0.00093	0.00047	0	0	0.00075	0	0	0.00086		Average	Control	0.000523667	0.000982	0.001279	0.001061	0.000596667	0.000693	0.000478333	0.000415	0.000242	0.000355333
		2	0	0	0.003	0	0	0.0012	0	0	0	0.0013		0	0	0	0.001	0	0.0014	0	0.001	0	0			Intra.Pressure	0.000705	0.000565357	0.000622857	0.000433571	0.000542143	0.000398929	0.000358214	0.000367857	0.000402857	0.000467857
		3	0.0011	0.0022	0.00073	0	0.00095	0.0015	0	0.00069	0	0		0	0	0.00052	0	0	0	0	0	0.00048	0
		4	0	0.00057	0.0014	0	0	0	0.00047	0	0	0		0	0	0	0	0	0	0	0	0	0		s.e.m.	Control	0.000160131	0.000207848	0.000180058	0.000182455	0.0001735	0.000142032	0.000145545	0.000111732	6.12014e-05	8.36835e-05
		5	0.0022	0	0.00059	0.0014	0	0.00077	0.00091	0	0	0.00058		0.0044	0	0	0	0	0	0	0	0	0			Intra.Pressure	0.000287263	0.000285454	0.000171806	0.000146296	0.000173618	0.000182858	9.9415e-05	0.00012431	0.000107495	0.000150407
		6	0.0012	0	0.0011	0.0027	0	0.001	0	0	0.00062	0		0.0055	0.0021	0.0014	0	0.0015	0.0013	0.0011	0.00089	0.0011	0.002
		7	0	0	0	0	0.0043	0.0026	0.00049	0.00051	0.00052	0		0.00096	0	0	0	0	0	0	0	0	0.00066		Sample number
		8	0	0	0	0.001	0.00063	0	0	0	0	0.0012		0	0	0	0	0	0	0	0	0	0		# of branches	Control	27
		9	0.00083	0.0017	0.0006	0.00096	0	0.00034	0	0	0	0		0	0	0	0	0	0	0	0	0	0			Intra.Pressure	27
		10	0	0.0016	0.0021	0.0023	0.0013	0.0018	0.00045	0.0014	0.00041	0		0	0	0	0.0011	0	0	0	0	0	0.00064
		11	0.001	0.0018	0.00076	0.0015	0.00038	0.00045	0.00052	0.00062	0	0		0	0	0	0	0	0	0.00082	0	0	0		# of independent exp.	Control	3
		12	0.0032	0.0049	0.0036	0.0027	0.00063	0	0	0	0.00072	0.00063		0	0.0018	0.0017	0	0	0	0	0	0.0013	0			Intra.Pressure	3
		13	0	0.00075	0.003	0	0	0	0	0	0	0		0.0035	0	0	0	0.00052	0	0	0	0	0
		14	0	0	0	0.00084	0	0.0016	0.0016	0	0	0		0	0.0015	0.0034	0.0013	0.0026	0.0011	0.0018	0.002	0.0022	0.0034
		15	0	0.00058	0.0019	0.00041	0	0.00078	0	0.0019	0.00045	0		0	0	0	0	0	0	0	0	0	0
		16	0	0.00066	0.00091	0.00058	0	0	0.0011	0.0018	0	0.00082		0	0	0	0	0	0	0.00049	0.0015	0.00048	0
		17	0	0.0019	0	0.0013	0.00041	0	0.00091	0.0012	0.0003	0.00028		0	0	0	0	0	0	0	0	0	0
		18	0.0016	0.0024	0.0019	0	0.0014	0	0	0.00086	0.00079	0.0013		0.0034	0.00089	0.0015	0	0	0	0	0	0.00059	0.00079
		19	0.0027	0	0.00068	0.0012	0	0.0017	0.0038	0.0016	0	0.00036		0	0.00064	0	0	0.0011	0.00054	0	0	0.0015	0.0013
		20	0	0	0.00071	0.0041	0.0023	0.0012	0	0	0.00094	0.00082		0	0	0.00078	0	0	0	0	0	0.001	0
		21	0.00062	0.00095	0.0021	0.00048	0	0	0	0	0.00096	0.0003		0	0	0.0027	0.0018	0.0024	0	0.0007	0	0.00092	0.00075
		22	0	0.0016	0.0017	0.00053	0.0005	0.00051	0	0	0	0		0	0	0.0016	0	0.0017	0.0047	0.0014	0	0	0.0011
		23	0	0.0017	0.0019	0.0019	0.002	0	0.00048	0.00047	0	0.00037		0.00098	0.0013	0	0.00077	0.00076	0.0014	0	0.00048	0.00036	0.0014
		24	0	0	0	0.0014	0	0	0.00079	0	0	0		0	0	0	0	0.0029	0	0.00078	0	0.00033	0
		25	0	0	0.001	0.00053	0.00061	0.00069	0	0	0	0		0.001	0	0.00071	0.001	0	0	0.00077	0.00058	0.00023	0.0002
		26	0	0	0.0006	0.0013	0	0	0	0	0.0007	0.00034		0	0	0.0011	0.0015	0.0017	0.00073	0.00022	0.00025	0.00027	0
		27	0	0	0.0012	0.0019	0.00068	0	0	0	0.00065	0.0013		0	0	0.0011	0	0	0	0.0012	0.0014	0.00052	0
		28	0	0.0013	0.00059	0	0	0.0022	0	0.00098	0	0.00083		0	0.0076	0	0.0032	0	0	0	0.0022	0	0
		29	0.00042	0.00045	0.002	0.0014	0.00031	0.0016	0.00033	0.00042	0.0002	0.00023
		30	0.00084	0.0021	0.0016	0	0	0	0.0008	0	0	0

## Sheet: Fig. 4g
	Fig. 2f
	Normalized branch length
		Control				CK-666 30 μM				CK-666 300 μM
	Each sprout	Day 0	Day 1	Day2		Day 0	Day 1	Day2		Day 0	Day 1	Day2				Control	CK-666 30 μM	CK-666 300 μM
	1	0.841346	2.2929	3.3284		1.23171	2.37747	3.37692		0.945699	2.23764	2.63347		Average	Day 0	1	1	1
	2	0.321746	1.20932	4.53587		1.37802	3.4135	3.31657		1.33237	1.72895	2.44051			Day 1	2.62469	2.25452	1.80718
	3	0.9375	2.2929	3.3284		1.13387	2.12143	2.65819		1.3522	1.64735	2.11486			Day 2	4.26558	3.48968	2.59265
	4	0.493713	1.45525	4.97966		0.9391	2.29243	2.42593		1.0273	2.17587	2.8165
	5	1.10947	3.77219	2.53883		0.902524	2.21928	3.30377		1.07764	1.75946	2.0241		s.e.m.	Day 0	0.0376856	0.03631	0.0351093
	6	1.23336	4.21598	4.9057		0.841258	2.85296	2.65819		0.8946	2.2979	2.87752			Day 1	0.0933934	0.0637246	0.0587023
	7	0.813609	2.21893	3.69822		0.987564	2.68197	2.95172		0.823673	1.71827	2.31849			Day 2	0.129381	0.117039	0.0793054
	8	0.789571	2.86058	5.22744		1.08723	2.31712	3.23061		1.01739	1.62675	2.02334
	9	1.01146	1.79919	4.88166		0.59711	2.26774	3.12089		0.915192	2.19646	2.11562		# of branches	Day 0	60	60	75
	10	0.815459	3.05843	4.28994		0.586138	1.75567	3.45373		0.864857	1.96232	2.80659			Day 1	60	60	75
	11	1.42936	2.83469	6.36095		0.962875	1.49963	2.04828		0.803844	2.24756	3.01022			Day 2	60	60	75
	12	1.38129	3.18047	5.27552		1.03603	1.8654	2.91423		1.08832	2.11562	1.76937
	13	1.28143	3.03439	4.33987		1.3899	2.27963	3.19587		0.864094	1.74954	2.61364		# of independent exp.	Day 0	3	3	3
	14	1.18528	2.78661	5.32544		0.962875	2.23116	2.46342		0.976205	2.00427	2.79667			Day 1	3	3	3
	15	1.3554	2.66272	5.12944		0.963789	2.08486	1.82882		1.01663	2.00427	2.47102			Day 2	3	3	3
	16	1.03172	2.2929	3.3284		1.23171	2.37747	3.37692		0.945699	2.23764	2.63347
	17	1.10209	1.20932	4.53587		1.37802	3.4135	3.31657		1.33237	1.72895	2.44051
	18	0.809194	2.2929	3.3284		1.13387	2.12143	2.65819		1.3522	1.64735	2.11486
	19	1.12584	1.45525	4.97966		0.9391	2.29243	2.42593		1.0273	2.17587	2.8165
	20	1.05547	3.77219	2.53883		0.902524	2.21928	3.30377		1.07764	1.75946	2.0241
	21	0.973672	4.21598	4.9057		0.841258	2.85296	2.65819		0.8946	2.2979	2.87752
	22	1.34924	2.21893	3.69822		0.987564	2.68197	2.95172		0.823673	1.71827	2.31849
	23	0.79776	2.86058	5.22744		1.08723	2.31712	3.23061		1.01739	1.62675	2.02334
	24	1.07922	1.79919	4.88166		0.59711	2.26774	3.12089		0.915192	2.19646	2.11562
	25	1.1962	3.05843	4.28994		0.586138	1.75567	3.45373		0.864857	1.96232	2.80659
	26	0.99654	2.83469	6.36095		0.962875	1.49963	2.04828		0.803844	2.24756	3.01022
	27	1.1962	3.18047	5.27552		1.03603	1.8654	2.91423		1.08832	2.11562	1.76937
	28	0.727395	3.03439	4.33987		1.3899	2.27963	3.19587		0.864094	1.74954	2.61364
	29	0.949924	2.78661	5.32544		0.962875	2.23116	2.46342		0.976205	2.00427	2.79667
	30	0.609534	2.66272	5.12944		0.963789	2.08486	1.82882		1.01663	2.00427	2.47102
	31	0.995423	3.19222	4.23398		0.509194	2.29137	2.88543		0.967477	1.52374	2.18948
	32	0.686499	2.34525	2.83781		1.38543	1.66973	3.39463		0.894266	1.45053	3.09264
	33	1.00658	1.83124	2.91762		1.58487	1.35785	4.55516		0.848424	2.14364	2.19017
	34	1.06407	2.46024	3.05492		1.04809	2.60537	3.70651		1.02221	1.66058	1.97053
	35	0.743993	2.08267	3.375		0.848656	2.54597	2.68812		0.977056	1.34106	1.58737
	36	0.755149	3.21539	4.1988		0.736209	2.14922	3.53678		1.06737	1.12211	2.21685
	37	0.766304	2.12815	2.64302		1.13296	1.69731	4.55516		0.93053	1.05848	1.86243
	38	1.20137	2.58553	4.06236		0.905941	3.02758	4.04597		1.05848	1.71532	2.35369
	39	0.59468	3.03261	3.9242		0.509194	1.5	3.19731		1.42316	1.49637	2.10874
	40	1.28118	2.60955	3.50114		1.04809	1.97949	3.22702		1.16795	1.33216	1.7249
	41	1.38415	2.72283	3.6496		0.594059	2.43352	4.58274		1.21311	1.09474	1.94316
	42	1.07609	2.43707	3.34068		1.2157	2.94272	4.4703		1.08585	1.11321	2.18059
	43	1.1782	3.15789	3.32952		1.04809	2.29137	3.76167		1.02153	1.08653	1.87953
	44	1.72826	3.04376	4.08467		1.52758	1.97949	3.33946		0.492633	1.25006	1.84259
	45	0.538043	1.61327	2.34525		0.905941	2.57567	4.58274		0.82995	1.50527	1.88843
	46	0.841346	2.2929	3.3284		1.11827	2.73224	5.75137		0.760472	1.54534	3.25539
	47	0.321746	1.20932	4.53587		2.00429	2.00429	4.86534		1.24644	3.14559	3.93249
	48	0.9375	2.2929	3.3284		0.936768	3.25527	4.42428		0.976007	1.76291	3.09272
	49	0.493713	1.45525	4.97966		1.27635	3.06987	4.8146		1.62668	3.00935	4.5852
	50	1.10947	3.77219	2.53883		0.858704	2.28923	3.79977		0.949573	2.68402	3.55226
	51	1.23336	4.21598	4.9057		0.911397	2.16042	5.54254		0.626271	2.65758	3.06629
	52	0.813609	2.21893	3.69822		0.886027	1.97697	3.46409		0.433103	2.49492	4.04026
	53	0.789571	2.86058	5.22744		0.603044	2.16042	4.24083		0.868239	2.33225	3.30826
	54	1.01146	1.79919	4.88166		1.0402	1.22365	3.64364		0.624237	0.841806	2.90159
	55	0.815459	3.05843	4.28994		0.936768	2.05699	3.79977		0.97804	1.27491	3.74136
	56	1.42936	2.83469	6.36095		0.78064	1.89891	4.24083		0.813339	2.27735	4.9878
	57	1.38129	3.18047	5.27552		1.25098	2.55074	5.09953		1.65311	1.27491	3.27979
	58	1.28143	3.03439	4.33987		0.677205	2.81226	5.33372		1.51891	3.58072	3.19845
	59	1.18528	2.78661	5.32544		0.911397	2.36729	4.60578		0.624237	2.57625	2.57625
	60	1.3554	2.66272	5.12944		0.807963	1.14559	3.33138		1.30134	1.49044	2.76535
	61									1.48734	1.78245	1.20953
	62									0.858007	1.63643	2.29432
	63									0.629331	1.6186	2.21683
	64									1.38528	1.61792	3.47738
	65									0.604763	1.42596	2.26786
	66									1.61207	1.67276	3.77977
	67									0.557515	1.4808	3.12398
	68									0.655789	1.4808	1.91445
	69									0.655789	1.46229	2.39448
	70									0.353408	1.42596	2.19226
	71									1.53647	1.81878	2.746
	72									1.48734	1.57198	2.0165
	73									0.580194	1.47189	2.04107
	74									0.755953	1.27034	2.99924
	75									1.84075	1.01463	2.79703

## Sheet: Fig. 5b,c
	Fig. 5b									Fig. 5c
	Front-rear polarity of ECs in upstream aISVs									Front-rear polarity of ECs in downstream aISVs
			Upstream aISVs								Downstream aISVs
	Individual	ECs in each vessel	Pre-injury	Post-injury	0.25	0.5	0.75	1		ECs in each vessel	Pre-injury	Post-injury	0.25	0.5	0.75	1
	1	EC1	147.1	159.3	NA-1	65.2	173.1	123.7		EC1	4.9	9.5	NA-1	36.9	39.3	77.3
		EC2	161.1	171.9	NA-1	42.3	32.7	140.3
	2	EC1	175.4	152.7	8.3	13.2	0	1.6		EC1	5.7	NA-2	NA-2	NA-2	NA-2	32.9
		EC2	143.1	63.4	56.3	18.4	131.9	11.3		EC2	NA-2	NA-2	NA-2	NA-2	NA-2	22.1
	3	EC1	103.9	101	168	90	133.2	90		EC1	57.5	80.5	116.6	126.9	20.6	28.9
										EC2	NA-2	NA-2	46.9	0	0	19.8
										EC3	NA-2	NA-2	13	59.9	55	43.6
	4	EC1	166.2	180	180	170	155.6	146.3		EC1	2.1	0	27	13.7	0	13.2
										EC2	NA-2	NA-2	56.9	42.3	83.7	60.8
	5	EC1	175.8	178.5	147.1	55.3	17	6.9		EC1	17.1	NA-2	30.1	142.3	9.7	16.2
		EC2	NA-2	NA-2	39.7	60.3	90	90
	6	EC1	160.6	180	53.1	49.6	16	64.7		EC1	14	0	5.2	15.8	5.3	48.2
	7	EC1	180	172.4	177.3	171.7	115.8	130.6		EC1	3.2	NA-2	NA-2	NA-2	NA-2	NA-2
	8	EC1	168	177.2	178.6	159.3	166.6	48		EC1	43.8	4.8	15.3	8	32.9	8.9
										EC2	166.5	163.4	35.3	8.8	2.6	9.4
	9	EC1	176.8	176.3	9.8	8.9	0	37.9		EC1	NA-2	NA-2	31.3	26.6	4.3	18.4
		EC2	160.9	119.1	146.3	138.1	157.4	123.7
	10	EC1	163.9	157.8	78.7	22.2	161.6	180		EC1	8.1	18.8	121	112.6	86.5	96.2
										EC2	NA-2	NA-2	NA-2	NA-2	NA-2	55.5
										EC3	NA-2	NA-2	NA-2	NA-2	NA-2	6
	11	EC1	177.2	175.8	176.1	170	167.8	NA-3		EC1	0	NA-2	30.3	6.7	57.5	NA-3
	12	EC1	180	180	49.6	53.1	138.2	171.3		EC1	NA-2	NA-2	NA-2	NA-2	24.9	9
		EC2	NA-2	180	150.8	141.3	67.3	80.5
	Average		162.667	157.838	107.98	84.0529	101.424	90.425			29.3545	39.5714	44.075	46.1923	30.1643	33.3176
	s.e.m.		5.10717	8.54351	17.2157	14.7018	15.8108	14.4984			14.7997	23.2406	10.8612	13.7196	8.08591	6.42192
		Notes:	NA-1: Imaging was not successful.
			NA-2: No nucleus was present in this injured vessel at this timing.
			NA-3: Elongation had not reached anastomosis (100%) during this timelapse imaging.

[truncated: 37 more sheets: Fig. 5e, Fig. 5g,i, Fig. 6b, Fig. 6d, Fig. 6f, Fig. 6i, Fig. 7e, Fig. 7f, Fig. 7g, Fig. 7j, Fig. 7l, Fig. 8b,d, Fig. 8f, Fig. 8h, Fig. 9b,d, Fig. S1d, Fig. S2c, Fig. S5l, Fig. S6b, Fig. S7f,g …]
